# Supplementary material for: Taiwan Expert Consensus Recommendations for Switching to Aripiprazole Long-Acting Once-Monthly in Patients with Schizophrenia
Source: J Pers Med. 2021 Nov 13;11(11):1198. doi: 10.3390/jpm11111198 (PMC8621108; doi:10.3390/jpm11111198)
Supplement: Supplementary file 1 [file jpm-11-01198-s001.zip]

Archive with 1 entries (1 files):
- jpm-1426837-supplementary.pdf
